# Supplementary material for: Taxonomy of the genus Peyerimhoffia Kieffer from Mainland China, with a description of seven new species (Diptera, Sciaridae)
Source: Zookeys. 2014 Feb 20;(382):67–83. doi: 10.3897/zookeys.382.4948 (PMC3950422; doi:10.3897/zookeys.382.4948)
Supplement: XML Treatment for Peyerimhoffia obesa [file zookeys.382.4948-treatment2.xml]

<!DOCTYPE tp:taxon-treatment
  PUBLIC "-//TaxonX//DTD Taxonomic Treatment Publishing DTD v0 20100105//EN" "tax-treatment-NSO.dtd">
<tp:taxon-treatment xmlns:tp="http://www.plazi.org/taxpub"><tp:treatment-meta><mixed-citation publication-type="journal"><person-group><name><surname>Shi</surname><given-names>Kai</given-names></name><name><surname>Huang</surname><given-names>Junhao</given-names></name><name><surname>Zhang</surname><given-names>Sujiong</given-names></name><name><surname>Wu</surname><given-names>Hong</given-names></name></person-group><article-title>Taxonomy of the genus <italic>Peyerimhoffia</italic> Kieffer from Mainland China, with a description of seven new species (Diptera, Sciaridae)</article-title><source>Zookeys</source><day>20</day><month>2</month><year>2014</year><volume>2014</volume><issue>382</issue><fpage>67</fpage><lpage>83</lpage><pub-id pub-id-type="doi">10.3897/zookeys.382.4948</pub-id></mixed-citation></tp:treatment-meta><tp:nomenclature><tp:taxon-name>
                            <tp:taxon-name-part taxon-name-part-type="genus">Peyerimhoffia</tp:taxon-name-part>
                            <tp:taxon-name-part taxon-name-part-type="species">obesa</tp:taxon-name-part>
                            <object-id xmlns:xlink="http://www.w3.org/1999/xlink" content-type="zoobank" xlink:type="simple">http://zoobank.org/FD68BA82-6A0C-4B21-8516-C7B9DFE8BA27</object-id>
                            <object-id xmlns:xlink="http://www.w3.org/1999/xlink" xlink:type="simple">http://species-id.net/wiki/Peyerimhoffia_obesa</object-id>
                        </tp:taxon-name><tp:taxon-authority>Shi &amp; Huang</tp:taxon-authority><tp:taxon-status xmlns:xlink="http://www.w3.org/1999/xlink" xlink:type="simple">sp. n.</tp:taxon-status><xref ref-type="fig" rid="F2">Figs 2</xref><xref ref-type="fig" rid="F8">, 8B</xref><xref ref-type="fig" rid="F9">, 9</xref></tp:nomenclature><tp:treatment-sec sec-type="Specimens examined"><title>Specimens examined.</title><p><italic>Holotype</italic>, male. CHINA. Shanxi Province, Qinshui, Xiachuancun, Fuyuhe, sweep-net, 26.VII.2012, Kai Shi [SM01795].</p></tp:treatment-sec><tp:treatment-sec sec-type="Description"><title>Description (male).</title><p>Head dark brown; antenna and thorax brown; palp, abdomen, and hypopygium pale brown; legs yellowish-brown; wings fumose. <bold>Head</bold> (<xref ref-type="fig" rid="F2">Fig. 2C, D</xref>). Eye bridge with 3 rows of facets. Prefrons with 3 setae. Clypeus non-setose. Maxillary palp 1-segmented, with 4 setae. Length/width of fourth flagellomere: 1.92. <bold>Thorax.</bold> Anterior pronotum with 6 setae, episternum 1 with 3 setae. <bold>Wings</bold> (<xref ref-type="fig" rid="F8">Fig. 8B</xref>). Wing length 1.81 mm, width/length: 0.39. c/w: 0.73. R1/R: 0.70. M, Cu, stM, and r-m non-setose. <bold>Legs</bold> (<xref ref-type="fig" rid="F2">Fig. 2E</xref>). Front tibia with a non-bordered prolateral patch of modified setae. Length of spur/width of foretibia 1.15. Length of femur/length of metatarsus: foreleg 1.29. Length of metatarsus/length of tibia: foreleg 0.51, hind leg 0.46. Length of hind tibia/length of thorax 1.32. <bold>Hypopygium</bold> (<xref ref-type="fig" rid="F2">Fig. 2A, B</xref>). Sternite 10 with one seta on each half.</p><fig id="F2" position="float" orientation="portrait"><label>Figure 2.</label><caption><p><italic><tp:taxon-name>Peyerimhoffia obesa</tp:taxon-name></italic> Shi &amp; Huang, sp. n., male, holotype. <bold>A</bold> Left gonostylus, ventral view <bold>B</bold> Part of hypopygium, ventral view <bold>C</bold> Palp, lateral view <bold>D</bold> Fourth flagellomere, lateral view <bold>E</bold> Apex of foretibia, prolateral view. Scale, 0.10 mm.</p></caption><graphic xmlns:xlink="http://www.w3.org/1999/xlink" xlink:href="ZooKeys-382-067-g002.jpg" position="float" orientation="portrait" xlink:type="simple"/></fig></tp:treatment-sec><tp:treatment-sec sec-type="Distribution"><title>Distribution.</title><p>China, Shanxi (<xref ref-type="fig" rid="F9">Fig. 9</xref>).</p></tp:treatment-sec><tp:treatment-sec sec-type="Remarks"><title>Remarks.</title><p>Based on the form of the gonostylus, the new species is similar to <!--PageBreak--><italic><tp:taxon-name>Peyerimhoffia alpina</tp:taxon-name></italic> (<xref ref-type="bibr" rid="B7">Mohrig 1978</xref>). However, the new species differs in having palp is 1-segmented, the tegmen is strongly curved and greatly sclerotized, and the intercoxal area is simple in <italic><tp:taxon-name>Peyerimhoffia obesa</tp:taxon-name></italic>. In contrast, in <italic><tp:taxon-name>Peyerimhoffia alpina</tp:taxon-name></italic>, the palp is 3-segmented, the tegmen is slightly curved and weakly sclerotized, and the intercoxal area bears a lobe-like projection.</p></tp:treatment-sec><tp:treatment-sec sec-type="Etymology"><title>Etymology.</title><p>This species is named after its globally inflated gonostylus (Latin adjective <italic>obesus</italic> = obese).</p><!--PageBreak--></tp:treatment-sec><tp:treatment-sec><!--Section generated to contain objects referenced in tp:taxon-treatment.--><fig id="F8" position="float" orientation="portrait"><label>Figure 8.</label><caption><p>Wings, dorsal view. <bold>A</bold> <italic><tp:taxon-name>Peyerimhoffia hamata</tp:taxon-name></italic> sp. n. (holotype) <bold>B</bold> <italic><tp:taxon-name>Peyerimhoffia obesa</tp:taxon-name></italic> sp. n. (holotype) <bold>C</bold> <italic><tp:taxon-name>Peyerimhoffia sparsula</tp:taxon-name></italic> sp. n. (holotype) <bold>D</bold> <italic><tp:taxon-name>Peyerimhoffia longiprojecta</tp:taxon-name></italic> sp. n. (holotype) <bold>E</bold> <italic><tp:taxon-name>Peyerimhoffia brachypoda</tp:taxon-name></italic> sp. n. (holotype) <bold>F</bold> <italic><tp:taxon-name>Peyerimhoffia yunnana</tp:taxon-name></italic> sp. n. (holotype) <bold>G</bold> <italic><tp:taxon-name>Peyerimhoffia shennongjiana</tp:taxon-name></italic> sp. n. (holotype). Scale, 0.50 mm.</p></caption><graphic xmlns:xlink="http://www.w3.org/1999/xlink" xlink:href="ZooKeys-382-067-g008.jpg" position="float" orientation="portrait" xlink:type="simple"/></fig><fig id="F9" position="float" orientation="portrait"><label>Figure 9.</label><caption><p>Geographical distribution of <italic><tp:taxon-name>Peyerimhoffia</tp:taxon-name></italic> from China.</p></caption><graphic xmlns:xlink="http://www.w3.org/1999/xlink" xlink:href="ZooKeys-382-067-g009.jpg" position="float" orientation="portrait" xlink:type="simple"/></fig></tp:treatment-sec><ref-list><ref id="B7"><mixed-citation xmlns:xlink="http://www.w3.org/1999/xlink" xlink:type="simple"><person-group><name name-style="western"><surname>Mohrig</surname><given-names>W</given-names></name></person-group> (<year>1978</year>) <article-title>Zur Kenntnis flügelreduzierter Dipteren der Bodenstreu IX. Beitrag: Gattungen <italic>Corynoptera</italic>, <italic>Bradysia</italic> und <italic>Plastosciara</italic> (Sciaridae).</article-title><source>Zoologischer Anzeiger</source><volume>201</volume>: <fpage>424</fpage>-<lpage>432</lpage>.</mixed-citation></ref></ref-list></tp:taxon-treatment>
