# Supplementary material for: Taxonomy of the genus Peyerimhoffia Kieffer from Mainland China, with a description of seven new species (Diptera, Sciaridae)
Source: Zookeys. 2014 Feb 20;(382):67–83. doi: 10.3897/zookeys.382.4948 (PMC3950422; doi:10.3897/zookeys.382.4948)
Supplement: XML Treatment for Peyerimhoffia vagabunda [file zookeys.382.4948-treatment3.xml]

<!DOCTYPE tp:taxon-treatment
  PUBLIC "-//TaxonX//DTD Taxonomic Treatment Publishing DTD v0 20100105//EN" "tax-treatment-NSO.dtd">
<tp:taxon-treatment xmlns:tp="http://www.plazi.org/taxpub"><tp:treatment-meta><mixed-citation publication-type="journal"><person-group><name><surname>Shi</surname><given-names>Kai</given-names></name><name><surname>Huang</surname><given-names>Junhao</given-names></name><name><surname>Zhang</surname><given-names>Sujiong</given-names></name><name><surname>Wu</surname><given-names>Hong</given-names></name></person-group><article-title>Taxonomy of the genus <italic>Peyerimhoffia</italic> Kieffer from Mainland China, with a description of seven new species (Diptera, Sciaridae)</article-title><source>Zookeys</source><day>20</day><month>2</month><year>2014</year><volume>2014</volume><issue>382</issue><fpage>67</fpage><lpage>83</lpage><pub-id pub-id-type="doi">10.3897/zookeys.382.4948</pub-id></mixed-citation></tp:treatment-meta><tp:nomenclature><tp:taxon-name>
                            <tp:taxon-name-part taxon-name-part-type="genus">Peyerimhoffia</tp:taxon-name-part>
                            <tp:taxon-name-part taxon-name-part-type="species">vagabunda</tp:taxon-name-part>
                            <object-id xmlns:xlink="http://www.w3.org/1999/xlink" xlink:type="simple">http://species-id.net/wiki/Peyerimhoffia_vagabunda</object-id>
                        </tp:taxon-name><tp:taxon-authority>(Winnertz, 1867)</tp:taxon-authority><tp:nomenclature-citation-list><tp:nomenclature-citation><tp:taxon-name>Sciara vagabunda</tp:taxon-name><comment> Winnertz, 1867: 230.</comment></tp:nomenclature-citation><tp:nomenclature-citation><tp:taxon-name>Peyerimhoffia brachyptera</tp:taxon-name><comment> Kieffer, 1903: 198.</comment></tp:nomenclature-citation><tp:nomenclature-citation><tp:taxon-name>Peyerimhoffia alata</tp:taxon-name><comment> Frey, 1948: 72, 88.</comment></tp:nomenclature-citation><tp:nomenclature-citation><tp:taxon-name>Plastosciara (Peyerimhoffia) brachyptera</tp:taxon-name><comment> (Kieffer, 1903): <xref ref-type="bibr" rid="B10">Tuomikoski 1960</xref>: 40, 41.</comment></tp:nomenclature-citation><tp:nomenclature-citation><tp:taxon-name>Cratyna (Peyerimhoffia) vagabunda</tp:taxon-name><comment> (Winnertz, 1867): <xref ref-type="bibr" rid="B6">Menzel and Mohrig 2000</xref>: 285, 286.</comment></tp:nomenclature-citation></tp:nomenclature-citation-list></tp:nomenclature><tp:treatment-sec sec-type="New materials"><title>New materials.</title><p>CHINA. HEILONGJIANG. 1 male, Haerbin, Shangzhi, Maoershan Nature Park, sweep-net, 26.VII.2008, Su-Jiong Zhang [SM00193]. SHAANXI. 1 male, Huxian, Laoyu, Baliping Zhuque Nature Park, sweep-net, 13.VII.2012, Junhao Huang [SM01656]. SHANXI. Qinshui: 2 males, Xiachuancun, Putonggou, yellow trap, 24.VII.2012, Kai Shi [SM017760–1777]; 1 male, Xiachuancun, Zhuweigou, sweep-net, 23.VII.2012, Kai Shi [SM01738]; 1 male, Xiachuancun, Zhuweigou, sweep-net, 25.VII.2012, Kai Shi [SM01770]; 1 male, Dahecun, Nanshenyu, sweep-net, 28.VII.2012, Kai Shi [SM01780]. ZHEJIANG. 1 male, Linan, Mt. Qingliangfeng, Qianqingtang, malaise trap, 15.V.2012 [SM01719].</p></tp:treatment-sec><tp:treatment-sec sec-type="Diagnosis"><title>Diagnosis.</title><p>The species is characterized by the 1-segmented palp, the gonostylus evenly narrowed toward the apex, the apical tooth as long as the width of the gonostylus, and the tegmen very strongly curved and sclerotized.</p></tp:treatment-sec><tp:treatment-sec sec-type="Distribution"><title>Distribution.</title><p>China (Heilongjiang, Shaanxi, Shanxi, Zhejiang – new record) (<xref ref-type="fig" rid="F6">Fig. 6</xref>); Finland, Sweden, Italy, Russia (Primorsky Kray).</p></tp:treatment-sec><tp:treatment-sec sec-type="Remarks"><title>Remarks.</title><p>This species is new to China. The Chinese specimens examined show no obvious differences.</p></tp:treatment-sec><tp:treatment-sec><!--Section generated to contain objects referenced in tp:taxon-treatment.--><fig id="F6" position="float" orientation="portrait"><label>Figure 6.</label><caption><p><italic><tp:taxon-name>Peyerimhoffia yunnana</tp:taxon-name></italic> Shi &amp; Huang, sp. n., male, holotype. <bold>A</bold> Left gonostylus, ventral view <bold>B</bold> Part of hypopygium, ventral view <bold>C</bold> Palp, lateral view <bold>D</bold> Fourth flagellomere, lateral view <bold>E</bold> Apex of foretibia, prolateral view. Scale, 0.10 mm.</p></caption><graphic xmlns:xlink="http://www.w3.org/1999/xlink" xlink:href="ZooKeys-382-067-g006.jpg" position="float" orientation="portrait" xlink:type="simple"/></fig></tp:treatment-sec><ref-list><ref id="B10"><mixed-citation xmlns:xlink="http://www.w3.org/1999/xlink" xlink:type="simple"><person-group><name name-style="western"><surname>Tuomikoski</surname><given-names>R</given-names></name></person-group> (<year>1960</year>) <article-title>Zur Kenntnis der Sciariden (Dipt.) Finnlands.</article-title><source>Annales Zoologici Societatis Zoologicae-Botanicae Fennicae ‘Vanamo’</source><volume>21</volume>(<issue>4</issue>): <fpage>1</fpage>-<lpage>164</lpage>.</mixed-citation></ref><ref id="B6"><mixed-citation xmlns:xlink="http://www.w3.org/1999/xlink" xlink:type="simple"><person-group><name name-style="western"><surname>Menzel</surname><given-names>F</given-names></name><name name-style="western"><surname>Mohrig</surname><given-names>W</given-names></name></person-group> (<year>2000</year>) <article-title>Revision der paläarktischen Trauermücken (Diptera: Sciaridae).</article-title><source>Studia dipterologica Supplement</source><volume>6</volume>: <fpage>1</fpage>-<lpage>761</lpage>.</mixed-citation></ref></ref-list></tp:taxon-treatment>
