# Supplementary material for: Taxonomy of the genus Peyerimhoffia Kieffer from Mainland China, with a description of seven new species (Diptera, Sciaridae)
Source: Zookeys. 2014 Feb 20;(382):67–83. doi: 10.3897/zookeys.382.4948 (PMC3950422; doi:10.3897/zookeys.382.4948)
Supplement: XML Treatment for Peyerimhoffia longiprojecta [file zookeys.382.4948-treatment5.xml]

<!DOCTYPE tp:taxon-treatment
  PUBLIC "-//TaxonX//DTD Taxonomic Treatment Publishing DTD v0 20100105//EN" "tax-treatment-NSO.dtd">
<tp:taxon-treatment xmlns:tp="http://www.plazi.org/taxpub"><tp:treatment-meta><mixed-citation publication-type="journal"><person-group><name><surname>Shi</surname><given-names>Kai</given-names></name><name><surname>Huang</surname><given-names>Junhao</given-names></name><name><surname>Zhang</surname><given-names>Sujiong</given-names></name><name><surname>Wu</surname><given-names>Hong</given-names></name></person-group><article-title>Taxonomy of the genus <italic>Peyerimhoffia</italic> Kieffer from Mainland China, with a description of seven new species (Diptera, Sciaridae)</article-title><source>Zookeys</source><day>20</day><month>2</month><year>2014</year><volume>2014</volume><issue>382</issue><fpage>67</fpage><lpage>83</lpage><pub-id pub-id-type="doi">10.3897/zookeys.382.4948</pub-id></mixed-citation></tp:treatment-meta><tp:nomenclature><tp:taxon-name>
                            <tp:taxon-name-part taxon-name-part-type="genus">Peyerimhoffia</tp:taxon-name-part>
                            <tp:taxon-name-part taxon-name-part-type="species">longiprojecta</tp:taxon-name-part>
                            <object-id xmlns:xlink="http://www.w3.org/1999/xlink" content-type="zoobank" xlink:type="simple">http://zoobank.org/82672F3F-A9D4-4D7E-BCE8-9802B01E9CBF</object-id>
                            <object-id xmlns:xlink="http://www.w3.org/1999/xlink" xlink:type="simple">http://species-id.net/wiki/Peyerimhoffia_longiprojecta</object-id>
                        </tp:taxon-name><tp:taxon-authority>Shi &amp; Huang</tp:taxon-authority><tp:taxon-status xmlns:xlink="http://www.w3.org/1999/xlink" xlink:type="simple">sp. n.</tp:taxon-status><xref ref-type="fig" rid="F4">Figs 4</xref><xref ref-type="fig" rid="F8">, 8D</xref><xref ref-type="fig" rid="F9">, 9</xref></tp:nomenclature><tp:treatment-sec sec-type="Specimens examined"><title>Specimens examined.</title><p><italic>Holotype</italic>, male. CHINA. Shanxi Province, Qinshui, Xiachuancun, Putonggou, sweep-net, 24.VII.2012, Kai Shi [SM01737]. <italic>Paratype</italic>, SHANXI. 1 male, the same data as holotype [SM01736].</p></tp:treatment-sec><tp:treatment-sec sec-type="Description"><title>Description (male).</title><p>Head dark brown; antenna, thorax, and abdomen brown; palp and hypopygium pale brown; legs yellowish-brown; wings fumose. <bold>Head</bold> (<xref ref-type="fig" rid="F4">Fig. 4C, D</xref>). Eye bridge with 3 rows of facets. Prefrons with 7–8 setae. Clypeus non-setose. Maxillary palp 3-segmented, segment 1 with 2 setae. Length/width of fourth flagellomere: 3.86–4.07. <bold>Thorax.</bold> Anterior pronotum with 2 setae, episternum 1 with 3 setae. <bold>Wings</bold> (<xref ref-type="fig" rid="F8">Fig. 8D</xref>). Wing length 1.80 mm, width/length: 0.39. c/w: 0.81. R1/R: 0.43. M, Cu, stM, and r-m non-setose. <bold>Legs</bold> (<xref ref-type="fig" rid="F4">Fig. 4E</xref>). Front tibia with an indistinct row of seven spinose setae. Length of spur/width of foretibia 1.27–1.39. Length of femur/length of metatarsus: foreleg 1.34–1.43. Length of metatarsus/length of tibia: foreleg 0.46–0.50, hind leg 0.46–0.47. Length of hind tibia/length of thorax 1.40–1.35. <bold>Hypopygium</bold> (<xref ref-type="fig" rid="F4">Fig. 4A, B</xref>). Sternite 10 with one seta on each half.</p><fig id="F4" position="float" orientation="portrait"><label>Figure 4.</label><caption><p><italic><tp:taxon-name>Peyerimhoffia longiprojecta</tp:taxon-name></italic> Shi &amp; Huang, sp. n., male, holotype. <bold>A</bold> Part of hypopygium, ventral view <bold>B</bold> Right gonostylus, ventral view <bold>C</bold> Palp, lateral view <bold>D</bold> Fourth flagellomere, lateral view <bold>E</bold> Apex of foretibia, prolateral view. Scale, 0.10 mm.</p></caption><graphic xmlns:xlink="http://www.w3.org/1999/xlink" xlink:href="ZooKeys-382-067-g004.jpg" position="float" orientation="portrait" xlink:type="simple"/></fig></tp:treatment-sec><tp:treatment-sec sec-type="Distribution"><title>Distribution.</title><p>China, Shanxi (<xref ref-type="fig" rid="F9">Fig. 9</xref>).</p></tp:treatment-sec><tp:treatment-sec sec-type="Remarks"><title>Remarks.</title><p>This species is unique within the genus in having its tegmen greatly projected in the middle of the apical margin. Based on the form of the gonostylus, it is similar to <italic><tp:taxon-name>Peyerimhoffia menzeli</tp:taxon-name></italic> Vilkamaa &amp; Hippa, 2005, but differs in having a very slender fourth flagellomere that is about four times longer than its width and a tegmen that is strongly projected apically. In contrast, in <italic><tp:taxon-name>Peyerimhoffia menzeli</tp:taxon-name></italic>, the fourth flagellomere is about twice longer than its width and the tegmen is truncate apically.</p></tp:treatment-sec><tp:treatment-sec sec-type="Etymology"><title>Etymology.</title><p>This species is named after the great middle projection of the apical tegmen (Latin adjective <italic>longiprojecta</italic> = long projection).</p><!--PageBreak--><!--PageBreak--></tp:treatment-sec><tp:treatment-sec><!--Section generated to contain objects referenced in tp:taxon-treatment.--><fig id="F8" position="float" orientation="portrait"><label>Figure 8.</label><caption><p>Wings, dorsal view. <bold>A</bold> <italic><tp:taxon-name>Peyerimhoffia hamata</tp:taxon-name></italic> sp. n. (holotype) <bold>B</bold> <italic><tp:taxon-name>Peyerimhoffia obesa</tp:taxon-name></italic> sp. n. (holotype) <bold>C</bold> <italic><tp:taxon-name>Peyerimhoffia sparsula</tp:taxon-name></italic> sp. n. (holotype) <bold>D</bold> <italic><tp:taxon-name>Peyerimhoffia longiprojecta</tp:taxon-name></italic> sp. n. (holotype) <bold>E</bold> <italic><tp:taxon-name>Peyerimhoffia brachypoda</tp:taxon-name></italic> sp. n. (holotype) <bold>F</bold> <italic><tp:taxon-name>Peyerimhoffia yunnana</tp:taxon-name></italic> sp. n. (holotype) <bold>G</bold> <italic><tp:taxon-name>Peyerimhoffia shennongjiana</tp:taxon-name></italic> sp. n. (holotype). Scale, 0.50 mm.</p></caption><graphic xmlns:xlink="http://www.w3.org/1999/xlink" xlink:href="ZooKeys-382-067-g008.jpg" position="float" orientation="portrait" xlink:type="simple"/></fig><fig id="F9" position="float" orientation="portrait"><label>Figure 9.</label><caption><p>Geographical distribution of <italic><tp:taxon-name>Peyerimhoffia</tp:taxon-name></italic> from China.</p></caption><graphic xmlns:xlink="http://www.w3.org/1999/xlink" xlink:href="ZooKeys-382-067-g009.jpg" position="float" orientation="portrait" xlink:type="simple"/></fig></tp:treatment-sec></tp:taxon-treatment>
