# Supplementary material for: Taxonomy of the genus Peyerimhoffia Kieffer from Mainland China, with a description of seven new species (Diptera, Sciaridae)
Source: Zookeys. 2014 Feb 20;(382):67–83. doi: 10.3897/zookeys.382.4948 (PMC3950422; doi:10.3897/zookeys.382.4948)
Supplement: XML Treatment for Peyerimhoffia shennongjiana [file zookeys.382.4948-treatment8.xml]

<!DOCTYPE tp:taxon-treatment
  PUBLIC "-//TaxonX//DTD Taxonomic Treatment Publishing DTD v0 20100105//EN" "tax-treatment-NSO.dtd">
<tp:taxon-treatment xmlns:tp="http://www.plazi.org/taxpub"><tp:treatment-meta><mixed-citation publication-type="journal"><person-group><name><surname>Shi</surname><given-names>Kai</given-names></name><name><surname>Huang</surname><given-names>Junhao</given-names></name><name><surname>Zhang</surname><given-names>Sujiong</given-names></name><name><surname>Wu</surname><given-names>Hong</given-names></name></person-group><article-title>Taxonomy of the genus <italic>Peyerimhoffia</italic> Kieffer from Mainland China, with a description of seven new species (Diptera, Sciaridae)</article-title><source>Zookeys</source><day>20</day><month>2</month><year>2014</year><volume>2014</volume><issue>382</issue><fpage>67</fpage><lpage>83</lpage><pub-id pub-id-type="doi">10.3897/zookeys.382.4948</pub-id></mixed-citation></tp:treatment-meta><tp:nomenclature><tp:taxon-name>
                            <tp:taxon-name-part taxon-name-part-type="genus">Peyerimhoffia</tp:taxon-name-part>
                            <tp:taxon-name-part taxon-name-part-type="species">shennongjiana</tp:taxon-name-part>
                            <object-id xmlns:xlink="http://www.w3.org/1999/xlink" content-type="zoobank" xlink:type="simple">http://zoobank.org/8F2367D5-2651-4AC4-A181-983F09875DCB</object-id>
                            <object-id xmlns:xlink="http://www.w3.org/1999/xlink" xlink:type="simple">http://species-id.net/wiki/Peyerimhoffia_shennongjiana</object-id>
                        </tp:taxon-name><tp:taxon-status xmlns:xlink="http://www.w3.org/1999/xlink" xlink:type="simple">sp. n.</tp:taxon-status><xref ref-type="fig" rid="F7">Figs 7</xref><xref ref-type="fig" rid="F8">, 8G</xref><xref ref-type="fig" rid="F9">, 9</xref></tp:nomenclature><tp:treatment-sec sec-type="Specimens examined"><title>Specimens examined.</title><p><italic>Holotype</italic>, male. CHINA. Hubei province, Shennongjia, Dalongtan, sweep-net, 20.V.2012, Kai Shi [SM01662].</p><!--PageBreak--></tp:treatment-sec><tp:treatment-sec sec-type="Description"><title>Description (male).</title><p>Head dark brown; palp, antenna, thorax, abdomen and hypopygium brown; legs yellowish-brown; wings fumose. <bold>Head</bold> (<xref ref-type="fig" rid="F7">Fig. 7C, D</xref>). Eye bridge with 3 rows of facets. Prefrons with 26 setae. Clypeus with 1 seta. Maxillary palp 3-segmented, segment 1 with 4 setae. Length/width of 4th flagellomere: 2.83. <bold>Thorax.</bold> Anterior pronotum with 2 setae, episternum 1 with 4 setae. <bold>Wings</bold> (<xref ref-type="fig" rid="F8">Fig. 8G</xref>). Wing length 2.25 mm, width/length: 0.46. c/w: 0.79. R1/R: 0.88. M, Cu and stM nonsetose. r-m with 4 setae. <bold>Legs</bold> (<xref ref-type="fig" rid="F7">Fig. 7E</xref>). Front tibia with bordered prolateral patch of 5 modified setae. Length of spur/width of foretibia 1.06. Length of femur/length of metatarsus: foreleg 1.69. Length of metatarsus/length of tibia: foreleg 0.48, hind leg 0.50. Length of hind tibia/length of thorax 1.45. <bold>Hypopygium</bold> (<xref ref-type="fig" rid="F7">Fig. 7A, B</xref>). Sternite 10 with one seta on each half.</p><fig id="F7" position="float" orientation="portrait"><label>Figure 7.</label><caption><p><italic><tp:taxon-name>Peyerimhoffia shennongjiana</tp:taxon-name></italic> Shi &amp; Huang, sp. n., male, holotype. <bold>A</bold> Right gonostylus, ventral view <bold>B</bold> Part of hypopygium, ventral view <bold>C</bold> Palp, lateral view <bold>D</bold> Fourth flagellomere, lateral view <bold>E</bold> Apex of foretibia, prolateral view. Scale, 0.10 mm.</p></caption><graphic xmlns:xlink="http://www.w3.org/1999/xlink" xlink:href="ZooKeys-382-067-g007.jpg" position="float" orientation="portrait" xlink:type="simple"/></fig><fig id="F8" position="float" orientation="portrait"><label>Figure 8.</label><caption><p>Wings, dorsal view. <bold>A</bold> <italic><tp:taxon-name>Peyerimhoffia hamata</tp:taxon-name></italic> sp. n. (holotype) <bold>B</bold> <italic><tp:taxon-name>Peyerimhoffia obesa</tp:taxon-name></italic> sp. n. (holotype) <bold>C</bold> <italic><tp:taxon-name>Peyerimhoffia sparsula</tp:taxon-name></italic> sp. n. (holotype) <bold>D</bold> <italic><tp:taxon-name>Peyerimhoffia longiprojecta</tp:taxon-name></italic> sp. n. (holotype) <bold>E</bold> <italic><tp:taxon-name>Peyerimhoffia brachypoda</tp:taxon-name></italic> sp. n. (holotype) <bold>F</bold> <italic><tp:taxon-name>Peyerimhoffia yunnana</tp:taxon-name></italic> sp. n. (holotype) <bold>G</bold> <italic><tp:taxon-name>Peyerimhoffia shennongjiana</tp:taxon-name></italic> sp. n. (holotype). Scale, 0.50 mm.</p></caption><graphic xmlns:xlink="http://www.w3.org/1999/xlink" xlink:href="ZooKeys-382-067-g008.jpg" position="float" orientation="portrait" xlink:type="simple"/></fig></tp:treatment-sec><tp:treatment-sec sec-type="Distribution"><title>Distribution.</title><p>China (Hubei, <xref ref-type="fig" rid="F9">Fig. 9</xref>).</p><fig id="F9" position="float" orientation="portrait"><label>Figure 9.</label><caption><p>Geographical distribution of <italic><tp:taxon-name>Peyerimhoffia</tp:taxon-name></italic> from China.</p></caption><graphic xmlns:xlink="http://www.w3.org/1999/xlink" xlink:href="ZooKeys-382-067-g009.jpg" position="float" orientation="portrait" xlink:type="simple"/></fig></tp:treatment-sec><tp:treatment-sec sec-type="Remarks"><title>Remarks.</title><p>This species can be readily recognized by having two unique characteristics: the gonostylar apex bare, and a dorsally located lobe on its inflated gonostylus.</p></tp:treatment-sec><tp:treatment-sec sec-type="Etymology"><title>Etymology.</title><p>This species is named after its type locality, Shennongjia at Hubei province, China.</p><!--PageBreak--></tp:treatment-sec></tp:taxon-treatment>
